# Supplementary material for: A fruit fly model for studying paclitaxel-induced peripheral neuropathy and hyperalgesia
Source: F1000Res. 2018 Oct 16;7:99. Originally published 2018 Jan 23. [Version 2] doi: 10.12688/f1000research.13581.2 (PMC6402077; doi:10.12688/f1000research.13581.2)
Supplement: Larval response time in seconds to 42°C heat stimulus — Paclitaxel fed larvae were touched with a 42°C heat probe and their response time was measured in seconds with a cut-off of 10 seconds. Different treatments were tested: food control, ethanol control, 0.1 µM, 0.5 µM, 2.5 µM, 5 µM, and 10 µM paclitaxel. Five repeats were performed (n = 130 - 180). [file f1000research-7-18043-s0000.tgz]

Archive with 1 entries (1 files):
- 7035d4d1-bcea-404b-8085-ab75579960c5_751b6c0e-f2aa-4f10-8de2-c5adc5bf90c5_Raw_data_42_degrees_-_Heat_pain_assay.xlsx
