# Supplementary material for: A fruit fly model for studying paclitaxel-induced peripheral neuropathy and hyperalgesia
Source: F1000Res. 2018 Oct 16;7:99. Originally published 2018 Jan 23. [Version 2] doi: 10.12688/f1000research.13581.2 (PMC6402077; doi:10.12688/f1000research.13581.2)
Supplement: Larval response time in seconds to 42°C heat stimulus — Paclitaxel fed larvae were touched with a 42°C heat probe and their response time was measured in seconds with a cut-off of 10 seconds. Different treatments were tested: food control, ethanol control, 0.1 µM, 0.5 µM, 2.5 µM, 5 µM, and 10 µM paclitaxel. Five repeats were performed (n = 130 - 180). [file f1000research-7-18043-s0000.tgz › 7035d4d1-bcea-404b-8085-ab75579960c5_751b6c0e-f2aa-4f10-8de2-c5adc5bf90c5_Raw_data_42_degrees_-_Heat_pain_assay.xlsx]

## Sheet: Sheet1
Response time of Canton S third instar larvae to 42°C heat stimulus.
	Food Control						Ethanol Control						0.1uM paclitaxel						0.5uM paclitaxel						2.5 uM paclitaxel						5 uM paclitaxel						10 uM paclitaxel
Date:	31.07.2017	1.08.2017	2.08.2017	14.08.2017	16.08.2017		31.07.2017	1.08.2017	2.08.2017	14.08.2017	16.08.2017		31.07.2017	1.08.2017	2.08.2017	14.08.2017	16.08.2017		31.07.2017	1.08.2017	2.08.2017	14.08.2017	16.08.2017		31.07.2017	1.08.2017	2.08.2017	14.08.2017	16.08.2017		31.07.2017	1.08.2017	2.08.2017	14.08.2017	16.08.2017		31.07.2017	1.08.2017	2.08.2017	16.08.2017
Response time (s):	5	10	4	5	10		10	10	2	6	10		5	3	3	7	2		10	1	1	3	3		3	4	5	4	4		6	5	2	3	2		8	3	10	4
	4	5	4	10	10		3	10	8	2	4		7	4	4	1	2		9	3	2	3	7		10	6	2	8	5		3	5	2	3	4		10	2	10	4
	7	6	5	7	9		4	3	3	10	3		3	7	4	5	3		3	10	3	3	7		2	7	3	9	1		6	4	3	4	4		3	6	10	10
	9	6	4	6	10		3	10	2	9	10		2	10	5	10	1		9	3	3	10	10		2	5	3	10	4		10	5	2	4	10		3	4	7	2
	9	5	6	4	5		3	5	1	10	10		9	6	6	7	7		9	10	10	1	3		6	10	6	3	5		10	5	2	3	2		4	4	4	4
	6	3	6	8	4		3	4	3	10	2		10	7	7	2	6		8	6	2	10	4		2	2	4	2	5		10	6	3	4	10		2	2	2	5
	8	6	10	4	6		7	10	4	4	7		3	4	3	7	8		5	5	10	3	6		7	4	9	2	3		10	8	7	2	10		3	2	2	3
	8	3	4	8	8		10	10	6	5	8		3	10	7	7	2		4	5	4	4	7		2	10	7	10	1		3	4	2	2	10		2	4	1	9
	10	4	3	5	7		3	1	3	2	7		3	4	6	3	6		4	9	7	10	4		9	10	8	4	1		10	2	10	3	10		6	7	6	10
	5	1	6	2	10		3	3	6	2	3		4	10	9	5	6		2	2	4	1	5		7	2	6	6	3		4	7	1	4	5		7	8	10	8
	9	3	3	7	4		8	10	10	4	4		1	4	5	9	3		9	2	9	5	7		2	6	5	3	3		2	2	1	6	1		3	3	9	4
	4	6	9	8	10		1	10	9	7	5		1	8	4	2	1			3	3	8	3		9	10	6	2	1		5	9	1	2	10		6	5	6	4
	4	4	4	2	2		2	3	2	8	10		1	3	3	10	3			7	7	10	2		3	4	5	1	1		10	8	2	3	10		5	1	2	7
	7	4	5	10	2		2	7	2	6	7		1	9	2	3	4			10	10	4	3		2	4	4	2	1		9	9	1	4	6		7	1	2	10
	6	2	1	9	9		1	6	7	7	7		2	10	3	4	5			3	4	1	7		2	5	6	3	2		4	10	1	2	10		3	2	3	3
	5	1	2	2	8		5	7	6	2	8		2	9	3		8			3	2	10	10		3	8	3	4	1		3	2	2	3	2		2	2	2	3
	8	10	3	5	1		5	10	4	10	10		6	9	2		5			6	2	7	4		4	2	2	2	3		2	4	4	1	10		1	1	3	10
	10	7	5	2	8		3	5	3	3	10		1	9	2		3			8	7	6	2		5	5	3	3	1		3	8	6	7	10		1	1	4	2
	5	9	1	5	7		10	5	3	4	4		2	5	8		4			9	10	9	3		3	5	4	1	2		4	10	2	2	2		1	2	1	3
	8	7	2	10	10		9	2	5	10	9		1	6	2		7			4	8	10	7		2	9	4	2	1		2	2	1	3	10		2	2	1	2
	10	5	1	10			6	3	4	10			10	9	3					9	1				4	8	4	2			10	7	4	3			3	10	2
	5	7	10	4			7	10	4	4			8	10	10					10	2				2	3	5	3			9	3	2	4			10	1	3
	6	10	5	5			7	10	7	8			3	4	4					10	2				1	9	6	5			4	4	3	8			10	1	3
	5	5	7	6			7	3	3	2			2	8	3					6	4				1	2	2	6			10	10	2	10			5	4	3
	4	7	3	10			10	5	5	8			10	2	2					3	9				2	5	3	5			5	4	3	3			3	6	3
	4	5	4	2			4	1	2	4			1	6	3					6	1				2	10	3	10			9	7	4	3			4	7	2
	6	3	2	2			10	2	3	6			3	5	3					4	4				5	5	7	2			3	3	2	2			2	10	2
	10	8	1	6			10	3	4	6			10	8	7					3	2				4	7	2	2			4	7	3	3			1	10	2
	10	3	5	6			8	7	4	3			8	6	3					1	3				4	8	4	10			10	7	2	8			3	2	2
	6	3	2	6			4	8	4	10			4	9	10					3	3				2	4	7	5			3	6	3	1			1	7	2
	8	4	3	5			6	9	1	10			3	9	2					3	7				5	2	4	3			10	5	5	1			10	2	3
	6	3	2	3			6	10	2	4			10	10	5					4	2				3	9	3	2			5	4	2	1			1	3	3
	4	3	5	4			4	10	3	6			5	4	6					5	3				2	10	2	1			6	3	1	2			1	1	3
	3	9	5	5			8		2	5			10	5	2					6	3				2	7	4	1			4	4	3	1			3	1	3
	4	10	2	10			3		4	10			3	6	3					9	7				2	4	2	1			6	6	5	2			4	1	1
	4	9	3	4			5		3	10			4		4					10	3				3	3	4	2			7	3	2	1			5	1	1
	7	8	2	6			3		4	10			8		10					3	10				10	4	3	3			5	4	2	2			5	2	1
	7	6	6	3			5		3	10			2		8					9	4				8	7	2	1			5	10	1	10			2	2	1
	6	3	5	10			3		4	3			2		7					4	3				6	2	6	2			8	2	1	3			1	3	1
	3	10	5	3			4		10	4			8		4					7	4				7	3	3	3			7	4	3	1			3	1	1
