# Supplementary material for: A fruit fly model for studying paclitaxel-induced peripheral neuropathy and hyperalgesia
Source: F1000Res. 2018 Oct 16;7:99. Originally published 2018 Jan 23. [Version 2] doi: 10.12688/f1000research.13581.2 (PMC6402077; doi:10.12688/f1000research.13581.2)
Supplement: Larval response time in seconds to 46°C heat stimulus — Paclitaxel fed larvae were touched with a 46°C heat probe and their response time was measured in seconds with a cut-off of 10 seconds. Different treatments were tested: food control, ethanol control, 0.1 µM, 0.5 µM, 2.5 µM, 5 µM, and 10 µM paclitaxel. Five repeats were performed (n = 130 - 180). [file f1000research-7-18043-s0001.tgz]

Archive with 1 entries (1 files):
- faa1109b-031d-4907-961a-b34befd3d8c1_3b170755-892c-40ae-9454-4213f96ae641_Raw_data_46_degrees_-_Heat_pain_assay.xlsx
